# Supplementary material for: Mapping the architecture of the initiating phosphoglycosyl transferase from S. enterica O-antigen biosynthesis in a liponanoparticle
Source: eLife. 2024 Feb 15;12:RP91125. doi: 10.7554/eLife.91125 (PMC10942596; doi:10.7554/eLife.91125)
Supplement: Figure 5—source data 1. [file elife-91125-fig5-data1.zip]

Archive with 2 entries (2 files):
- Figure_5D_uncropped.png
- Figure_5D_unlabeled.tif
