# Supplementary material for: Mapping the architecture of the initiating phosphoglycosyl transferase from S. enterica O-antigen biosynthesis in a liponanoparticle
Source: eLife. 2024 Feb 15;12:RP91125. doi: 10.7554/eLife.91125 (PMC10942596; doi:10.7554/eLife.91125)
Supplement: Figure 5—source data 2. [file elife-91125-fig5-data2.zip]

Archive with 2 entries (2 files):
- Fig_5E_unlabled.tif
- figure_5E_uncropped.png
