# Supplementary material for: Mapping the architecture of the initiating phosphoglycosyl transferase from S. enterica O-antigen biosynthesis in a liponanoparticle
Source: eLife. 2024 Feb 15;12:RP91125. doi: 10.7554/eLife.91125 (PMC10942596; doi:10.7554/eLife.91125)
Supplement: Figure 9—figure supplement 1—source data 1. [file elife-91125-fig9-figsupp1-data1.zip]

Archive with 2 entries (2 files):
- figure_9-figure_supplement_1__labeled.png
- figure_9-figure_supplement_1_unlabeled.png
